# Supplementary material for: Leachability and Chemical Profiles of Per- and Polyfluoroalkyl Substances in Electronic Waste Components: Targeted and Non-Targeted Analysis
Source: Molecules. 2026 Jan 27;31(3):445. doi: 10.3390/molecules31030445 (PMC12898688; doi:10.3390/molecules31030445)
Supplement: Supplementary file 1 [file molecules-31-00445-s001.zip]

Archive with 2 entries (2 files):
- SI 4058886 e-waste paper revised.pdf
- SI Table S2.xlsx
