# Supplementary material for: Leachability and Chemical Profiles of Per- and Polyfluoroalkyl Substances in Electronic Waste Components: Targeted and Non-Targeted Analysis
Source: Molecules. 2026 Jan 27;31(3):445. doi: 10.3390/molecules31030445 (PMC12898688; doi:10.3390/molecules31030445)
Supplement: Supplementary file 1 [file molecules-31-00445-s001.zip › SI Table S2.xlsx]

## Sheet: Table S2
Table S2. Tentatively identified PFAS features by Compound Discovered v 3.3 in e-waste components
CABLE WIRE
Confidence Level	Checked	Name	Formula	Annot. Source: Predicted Compositions	Annot. Source: mzCloud Search	Annot. Source: mzVault Search	Annot. Source: ChemSpider Search	Annot. Source: MassList Search	Annot. DeltaMass [ppm]	Calc. MW	m/z	RT [min]	Area (Max.)	# ChemSpider Results	# mzCloud Results	# mzVault Results	mzCloud Best Match	mzCloud Best Match Confidence	mzCloud Best Sim. Match	Mass Defect: Standard MD	Mass Defect: Relative MD	Mass Defect: Kendrick MD [C F2]	mzVault Best Match	Class Coverage: PFAS General from FluoroMatch Suite	Class Coverage: PFAS Fine signature fragment_lib	Mass List Match: Chemical List PFASSTRUCT-2022-04-20	Mass List Match: PFAS_NEG	Mass List Match: PFAS_NIST	Mass List Match: PFAS_suspectDB_Duke	MS2	Reference Ion	Area: BK_Method_1.raw (F1)	Area: Cable_Wire.raw (F3)	Peak Rating (Max.)	Peak Rating: BK_Method_1.raw (F1)	Peak Rating: Cable_Wire.raw (F3)
1	TRUE	Perfluorooctanesulfonic acid	C8 H F17 O3 S	No match	No results	No results	Full match	Full match	0.04	499.938	498.93	8.402	2.34777e+07	9	0	0				-0.0624866	-125	-0.0305525		0.5	0	Multiple matches found	No matches found	Multiple matches found	Multiple matches found	DDA for preferred ion	[M-H]-1	451183	2.34777e+07	5.5		5.5
1	TRUE	Perfluorooctanoic acid (PFOA)	C8 H F15 O2	No match	Full match	Partial match	Full match	Not the top hit	-0.06	413.974	412.966	6.903	4.70646e+07	42	1	6	53.5	7.7		-0.0263232	-64	0.000119792	25	0	0	Multiple matches found	No matches found	Multiple matches found	Multiple matches found	DDA for preferred ion	[M-H]-1	365842	4.70646e+07	6.4		6.4
3	TRUE	[3-[(Difluoromethyl)thio]phenyl]hydrazine	C7 H8 F2 N2 S	Full match	No results	No results	Full match	No match	1.61	190.038	189.031	3.408	4.71764e+07	3	0	0				0.0379315	200	0.0500704		0	0	No matches found	No matches found	No matches found	Multiple matches found	DDA for preferred ion	[M-H]-1	448550	4.71764e+07	5.3		5.3
3	TRUE	1-(3-Methoxypropyl)-3-[3-(trifluoromethyl)phenyl]thiourea	C12 H15 F3 N2 O S	Not the top hit	Invalid mass	No results	Full match	No match	3.09	292.087	291.079	3.441	7.02085e+07	4	2	0			80.6	0.0866223	297	0.10528		0.25	0	No matches found	No matches found	No matches found	Single match found	DDA for preferred ion	[M-H]-1	232698	7.02085e+07	7.5		7.5
3	TRUE	1,1,1,5,5,5-Hexafluoro-4-hydroxy-4-methylpentan-2-one	C6 H6 F6 O2	Not the top hit	No results	Not the top hit	Full match	Partial match	1.05	224.027	223.02	1.712	7.29446e+07	9	0	3				0.0274335	122	0.0417435	29.5	0	0	Multiple matches found	No matches found	Single match found	Multiple matches found	DDA for preferred ion	[M-H]-1	1.45972e+06	7.29446e+07	5.9		5.9
3	TRUE	1,1,1-Trifluoro-3-(hexylsulfanyl)acetone	C9 H15 F3 O S	Not the top hit	No results	Invalid mass	Full match	No results	-3.74	228.079	227.071	2.464	1.04917e+08	7	0	3				0.0787183	345	0.0932871	28.9	0	0	No matches found	No matches found	No matches found	No matches found	DDA for preferred ion	[M-H]-1	291363	1.04917e+08	8.6		8.6
3	TRUE	1-hydro-pentadecafluoroheptane	C7 H F15	No match	No results	Invalid mass	Full match	Full match	-0.34	369.984	368.976	6.921	1.24689e+08	11	0	1				-0.0162524	-44	0.00738069	20.7	0.62	0	Multiple matches found	No matches found	Single match found	Multiple matches found	DDA for preferred ion	[M-H]-1	5.34272e+06	1.24689e+08	8		8
3	TRUE	1-phenyl-3-(3-(trifluoromethyl)phenyl)acetone	C16 H13 F3 O	Not the top hit	Invalid mass	No results	Full match	No results	-4.86	278.091	277.083	0.721	2.46946e+07	30	2	0			81.4	0.0904981	325	0.108261		0.12	0	No matches found	No matches found	No matches found	No matches found	DDA for preferred ion	[M-H]-1	166914	2.46946e+07	7.2		7.2
3	TRUE	2,2,2-Trifluoro-1-(1H-indol-3-yl)-1-(1-methyl-1H-1,2,4-triazol-5-yl)ethanol	C13 H11 F3 N4 O	Full match	Invalid mass	No results	Full match	No match	4.17	296.09	295.082	0.702	1.18266e+07	4	2	0			86.1	0.0897316	303	0.108645		0.25	0	No matches found	No matches found	No matches found	Multiple matches found	DDA for preferred ion	[M-H]-1	136635	1.18266e+07	8.8		8.8
3	TRUE	3,3,4,4-Tetrafluoro-1,2-dipropylcyclobutene	C10 H14 F4	Full match	No results	No results	Full match	Full match	-4.36	210.102	209.095	2.241	4.29372e+07	2	0	0				0.102247	487	0.115668		0.12	0	Single match found	No matches found	No matches found	Multiple matches found	DDA for preferred ion	[M-H]-1	194987	4.29372e+07	8		8
3	TRUE	3-Bromo-10-(difluoromethyl)-9H-imidazo[1,5-a][1,2,4]triazolo[1,5-d][1,4]benzodiazepine	C13 H8 Br F2 N5	No match	No results	No results	Full match	No match	-3.65	350.992	349.985	6.908	1.84613e+06	16	0	0				-0.00816782	-23	0.0142522		0	0	No matches found	No matches found	No matches found	Single match found	DDA for preferred ion	[M-H]-1	178675	1.84613e+06	7.4		7.4
3	TRUE	4-(Phenylamino)-2-(2-pyridyl)-6-trifluoromethylpyrimidine	C16 H11 F3 N4	No match	Invalid mass	No results	Full match	No match	-3.38	316.093	315.085	0.759	1.07911e+08	26	2	0			74.1	0.0925122	293	0.112703		0.25	6.25	No matches found	No matches found	No matches found	Single match found	DDA for preferred ion	[M-H]-1	356143	1.07911e+08	8.6		8.6
3	TRUE	4-sec-Butyl-2-(1,1,2,2-tetrafluoroethyl)-1,3-oxazol-5(2H)-one	C9 H11 F4 N O2	Not the top hit	No results	Partial match	Full match	Full match	4.97	241.074	240.067	0.833	2.40317e+07	1	0	1				0.0737897	306	0.0891885	22.8	0	0	Single match found	No matches found	No matches found	Multiple matches found	DDA for preferred ion	[M-H]-1	140436	2.40317e+07	5.5		5.5
3	TRUE	6-(Difluoromethyl)-1,5-dihydro-4H-pyrazolo[3,4-d]pyrimidin-4-one	C6 H4 F2 N4 O	Not the top hit	Invalid mass	Invalid mass	Full match	No results	-1.2	186.035	185.028	0.959	1.84923e+08	1	2	1			91.6	0.0350934	189	0.0469766	21.4	0.12	0	No matches found	No matches found	No matches found	No matches found	DDA for preferred ion	[M-H]-1	533002	1.84923e+08	6.2		6.2
3	TRUE	ACLSGZFTWFUOKY-UHFFFAOYSA-N	C17 H14 F8 O9 S	No match	No results	No results	No results	Full match	0.4	546.023	545.016	1.74	667813	0	0	0				0.023296	43	0.0581738		0.37	0	No matches found	No matches found	No matches found	Multiple matches found	DDA for preferred ion	[M-H]-1	29825.6	667813	7.4		7.4
3	TRUE	ACLSGZFTWFUOKY-UHFFFAOYSA-N	C17 H14 F8 O9 S	No match	No results	No results	No results	Full match	0.4	546.023	545.016	1.74	667813	0	0	0				0.023296	43	0.0581738		0.37	0	No matches found	No matches found	No matches found	Multiple matches found	DDA for preferred ion	[M-H]-1	29825.6	667813	7.4		7.4
3	TRUE	Bis(pentafluorophenyl)borane	C12 H B F10	No match	No results	No results	Full match	No match	-0.76	346.001	344.994	2.031	3.70302e+06	3	0	0				0.000898456	3	0.0229996		0	0	No matches found	No matches found	No matches found	Single match found	DDA for preferred ion	[M-H]-1	47209.8	3.70302e+06	6.3		6.3
3	TRUE	Ethyl trifluoroacetate	C4 H5 F3 O2	Full match	No results	Partial match	Full match	Partial match	0.56	142.024	141.017	1.7	1.76905e+09	11	0	1				0.0242435	171	0.0333155	22.3	0	0	No matches found	No matches found	Single match found	Multiple matches found	DDA for preferred ion	[M-H]-1	1.74273e+08	1.76905e+09	7.8		7.8
3	TRUE	Fluvoxketone	C13 H15 F3 O2	Not the top hit	No results	No results	Full match	No results	1	260.103	259.095	3.088	2.61107e+08	22	0	0				0.102675	395	0.119289		0.37	0	No matches found	No matches found	No matches found	No matches found	DDA for preferred ion	[M-H]-1	904889	2.61107e+08	8.4		8.4
3	TRUE	GDLSYAAKAAAJAX-UHFFFAOYSA-N	C17 H16 F16 O	No match	No results	No results	No results	Full match	-2.39	540.093	539.086	0.679	1.45125e+07	0	0	0				0.0932752	173	0.127774		0.12	0	No matches found	No matches found	No matches found	Multiple matches found	DDA for preferred ion	[M-H]-1	239813	1.45125e+07	8.3		8.3
3	TRUE	hexafluorooxane-2,6-dione	C5 F6 O3	No match	No results	No results	Full match	Full match	1.14	221.975	220.968	2.122	4.29069e+07	23	0	0				-0.0245837	-111	-0.0104048		0.25	0	Single match found	No matches found	Single match found	Multiple matches found	DDA for preferred ion	[M-H]-1	243106	4.29069e+07	7		7
3	TRUE	methyl 5-(4-(methylthio)phenyl)-1-(4-(trifluoromethyl)phenyl)-1H-pyrazole-3-carboxylate	C19 H15 F3 N2 O2 S	No match	No results	No results	Full match	No match	-0.21	392.081	391.073	1.216	1.55483e+08	19	0	0				0.0805493	205	0.105594		0.12	0	No matches found	No matches found	No matches found	Multiple matches found	DDA for preferred ion	[M-H]-1	344743	1.55483e+08	5.7		5.7
3	TRUE	N2-[5-Phenyl-4-(trifluoromethyl)-1,3-thiazol-2-yl]thiophene-2-carboxamide	C15 H9 F3 N2 O S2	No match	Full match	Invalid mass	No match	No match	2.09	354.012	353.004	9.534	9.55575e+08	26	1	1	42.1	7.1		0.0115796	33	0.0341925	23.7	0	0	Multiple matches found	No matches found	Multiple matches found	Multiple matches found	DDA for preferred ion	[M-H]-1	874656	9.55575e+08	9.5		9.5
3	TRUE	trans-1-Ethynyl-4-(trifluoromethoxy)cyclohexane	C9 H11 F3 O	Not the top hit	No results	Partial match	Full match	Partial match	0.56	192.076	191.069	6.445	528246	7	0	3				0.076307	397	0.088576	22.3	0	0	No matches found	No matches found	No matches found	Multiple matches found	DDA for preferred ion	[M-H]-1	58549.7	528246	6.8		6.8
PHONE SCREEN
Confidence Level	Checked	Name	Formula	Annot. Source: Predicted Compositions	vv	Annot. Source: mzVault Search	Annot. Source: ChemSpider Search	Annot. Source: MassList Search	Annot. DeltaMass [ppm]	Calc. MW	m/z	RT [min]	Area (Max.)	# ChemSpider Results	# mzCloud Results	# mzVault Results	mzCloud Best Match	mzCloud Best Match Confidence	mzCloud Best Sim. Match	Mass Defect: Standard MD	Mass Defect: Relative MD	Mass Defect: Kendrick MD [C F2]	mzVault Best Match	Class Coverage: PFAS General from FluoroMatch Suite	Class Coverage: PFAS Fine signature fragment_lib	Mass List Match: Chemical List PFASSTRUCT-2022-04-20	Mass List Match: PFAS_NEG	Mass List Match: PFAS_NIST	Mass List Match: PFAS_suspectDB_Duke	MS2	Reference Ion	Area: BK_Method_2.raw (F2)	Area: Phone_Screen.raw (F10)	Peak Rating (Max.)	Peak Rating: BK_Method_2.raw (F2)	Peak Rating: Phone_Screen.raw (F10)
1	TRUE	Perfluoro-1-butanesulfonic acid (PFBS)	C4 H F9 O3 S	Not the top hit	Full match	No results	Full match	Not the top hit	0.92	299.951	298.943	3.195	3.94652e+08	46	1	0	61.9	8.1	0	-0.0494555	-165	-0.0302959		0.5	0	Multiple matches found	No matches found	Multiple matches found	Multiple matches found	DDA for preferred ion	[M-H]-1	676994	3.94652e+08	8.4		8.4
1	TRUE	Perfluoro-1-octanesulfonic acid (PFOS)	C8 H F17 O3 S	Not the top hit	Full match	No results	Full match	Full match	0.47	499.938	498.93	8.526	4.89799e+08	9	1	0	78.8	8.9	0	-0.0622729	-125	-0.0303389		1.61	12.5	Multiple matches found	No matches found	Multiple matches found	Multiple matches found	DDA for preferred ion	[M-H]-1	887336	4.89799e+08	8.4		8.4
1	TRUE	Perfluorooctanoic Acid	C8 H F15 O2	No match	No results	Partial match	Full match	Not the top hit	0.09	413.974	412.966	7.095	2.77448e+08	42	0	5			0	-0.0262622	-63	0.000180831	21.5	0.25	0	Multiple matches found	No matches found	Multiple matches found	Multiple matches found	DDA for preferred ion	[M-H]-1	1.19056e+06	2.77448e+08	7.5		7.5
1	TRUE	6:2 Fluorinated telomer sulfonate	C8 H5 F13 O3 S	No match	Full match	Full match	Full match	Not the top hit	-4.73	427.973	426.966	6.505	3.13689e+08	7	1	1	40.4	7	0	-0.026842	-63	0.000495225	23.2	1.86	0	Multiple matches found	No matches found	Multiple matches found	Multiple matches found	DDA for preferred ion	[M-H]-1	2.55593e+06	3.13689e+08	7.8		7.8
1	TRUE	Perfluorooctanoic Acid	C8 H F15 O2	No match	No results	Partial match	Full match	Not the top hit	0.09	413.974	412.966	7.095	2.77448e+08	42	0	5			0	-0.0262622	-63	0.000180831	21.5	0.25	0	Multiple matches found	No matches found	Multiple matches found	Multiple matches found	DDA for preferred ion	[M-H]-1	1.19056e+06	2.77448e+08	7.5		7.5
2b	TRUE	3-(4-Thiophen-2-yl-6-trifluoromethyl-pyrimidine-2-sulfonyl)-propionic acid	C12 H9 F3 N2 O4 S2	No match	No results	No results	Full match	No match	-0.4	365.995	364.988	19.277	1.50732e+07	16	0	0			0	-0.00456419	-12	0.0188142		0.12	0	Multiple matches found	No matches found	Multiple matches found	Multiple matches found	DDA for preferred ion	[M-H]-1	466156	1.50732e+07	5.8		5.8
2b	TRUE	3-[dimethyl-[3-[3-sulfopropyl(1,1,2,2,3,3,4,4,5,5,6,6,6-tridecafluorohexylsulfonyl)amino]propyl]azaniumyl]propane-1-sulfonate	C17 H25 F13 N2 O8 S3	No match	No results	No results	No results	Full match	2.75	728.059	727.051	6.504	3.30782e+06	0	0	0			0	0.0585462	80	0.105052		1.37	0	No matches found	Single match found	No matches found	No matches found	DDA for preferred ion	[M-H]-1	476748	3.30782e+06	5.8		5.8
3a	TRUE	2-METHYL-3-(4-TRIFLUOROMETHOXYPHENYL)BENZOIC ACID	C15 H11 F3 O3	Not the top hit	No results	No results	Full match	No match	1.01	296.066	295.059	0.972	2.03555e+08	67	0	0			0	0.0663281	224	0.0852397		0.12	0	No matches found	No matches found	No matches found	Multiple matches found	DDA for preferred ion	[M-H]-1	784570	2.03555e+08	7		7
3a	TRUE	3-(Perfluorohexyl)propanol	C9 H7 F13 O	No match	No results	No results	Full match	Not the top hit	0.11	378.029	377.022	0.799	2.83501e+08	7	0	0			0	0.0289746	77	0.0531216		0.37	0	Multiple matches found	No matches found	Multiple matches found	Multiple matches found	DDA for preferred ion	[M-H]-1	777169	2.83501e+08	8		8
3a	TRUE	3,3,4,4,5,5,6,6,7,7,8,8,9,9,10,10,10-Heptadecafluorodecyl hydrogen sulfate	C10 H5 F17 O4 S	No match	No results	No results	Full match	Not the top hit	-3.72	543.962	542.954	8.992	1.33252e+08	2	0	0			0	-0.0383166	-70	-0.00357049		0.99	0	Multiple matches found	Single match found	Multiple matches found	Multiple matches found	DDA for preferred ion	[M-H]-1	1.08672e+06	1.33252e+08	8.6		8.6
3a	TRUE	3,3,4,4,5,5,6,6,7,7,8,8,9,9,10,10,11,11,11-nonadecafluoro-1-hydroxyundecane-1-sulfonic acid	C11 H5 F19 O4 S	No match	No results	No results	Full match	Not the top hit	-2.55	593.959	592.952	9.787	1.25941e+08	1	0	0			0	-0.0410022	-69	-0.00306241		1.86	0	Single match found	No matches found	Multiple matches found	Multiple matches found	DDA for preferred ion	[M-H]-1	1.03241e+06	1.25941e+08	9.1		9.1
3a	TRUE	3-[{3-[(2-carboxyethyl)(1,1,2,2,3,3,4,4,5,5,6,6,7,7,8,8,8-heptadecafluorooctane-1-sulfonyl)amino]propyl}di(methyl)azaniumyl]propanoate	C19 H21 F17 N2 O6 S	No match	No results	No results	Full match	Full match	0.04	728.085	727.078	13.358	9.49684e+07	1	0	0			0	0.0849133	117	0.131421		1.12	0	Single match found	No matches found	No matches found	Single match found	DDA for preferred ion	[M-H]-1	2.18985e+06	9.49684e+07	5.3		5.3
3a	TRUE	3-[(4-Nitro-1H-pyrazol-1-yl)methyl]-N-[1-(pentafluorobenzyl)-1H-pyrazol-3-yl]benzamide	C21 H13 F5 N6 O3	No match	No results	No results	Full match	No match	-4.08	492.095	491.088	1.994	2.93792e+08	6	0	0			0	0.0949231	193	0.126356		0.12	0	No matches found	No matches found	No matches found	Multiple matches found	DDA for preferred ion	[M-H]-1	846438	2.93792e+08	5.3		5.3
3a	TRUE	2-METHYL-3-(4-TRIFLUOROMETHOXYPHENYL)BENZOIC ACID	C15 H11 F3 O3	Not the top hit	No results	No results	Full match	No match	1.01	296.066	295.059	0.972	2.03555e+08	67	0	0			0	0.0663281	224	0.0852397		0.12	0	No matches found	No matches found	No matches found	Multiple matches found	DDA for preferred ion	[M-H]-1	784570	2.03555e+08	7		7
3a	TRUE	3-(4-Thiophen-2-yl-6-trifluoromethyl-pyrimidine-2-sulfonyl)-propionic acid	C12 H9 F3 N2 O4 S2	No match	No results	No results	Full match	No match	-0.4	365.995	364.988	19.277	1.50732e+07	16	0	0			0	-0.00456419	-12	0.0188142		0.12	0	Multiple matches found	No matches found	Multiple matches found	Multiple matches found	DDA for preferred ion	[M-H]-1	466156	1.50732e+07	5.8		5.8
3a	TRUE	DIMSILMZJKPFIV-UHFFFAOYSA-N	C16 H4 F22 O4 S	No match	No results	No results	No results	Full match	-0.36	709.948	708.94	11.017	2.54264e+07	0	0	0			0	-0.0523547	-74	-0.00700605		0.87	0	No matches found	No matches found	No matches found	Multiple matches found	DDA for preferred ion	[M-H]-1	1.02845e+06	2.54264e+07	6.1		6.1
3a	TRUE	2-(HEPTAFLUOROPROPYL)BENZIMIDAZOLE	C10 H5 F7 N2	No match	No results	Partial match	Full match	Not the top hit	-1.9	286.034	285.026	19.071	4.57998e+07	38	0	1			0	0.0335523	117	0.051823	27.7	0	0	Multiple matches found	No matches found	Multiple matches found	Multiple matches found	DDA for preferred ion	[M-H]-1	767958	4.57998e+07	5		5
3a	TRUE	Dimethyl (3,3,4,4,5,5,6,6,7,7,8,8,9,9,10,10,11,11,12,12,12-henicosafluorododecyl)phosphonate	C14 H10 F21 O3 P	No match	No results	No results	Full match	Not the top hit	1.62	656.004	654.997	8.946	3.33767e+07	1	0	0			0	0.00428591	7	0.0461889		1.24	0	Multiple matches found	No matches found	Single match found	Multiple matches found	DDA for preferred ion	[M-H]-1	625668	3.33767e+07	5		5
3a	TRUE	Ethyl 3-(3-trifluoromethylphenyl)propanoate	C12 H13 F3 O2	Full match	No results	No results	Full match	No results	0.48	246.087	245.08	1.096	1.5833e+09	37	0	0			0	0.0868817	353	0.102601		0.37	0	No matches found	No matches found	No matches found	No matches found	DDA for preferred ion	[M-H]-1	1.44049e+06	1.5833e+09	9.5		9.5
3a	TRUE	Fluvoxketone	C13 H15 F3 O2	Not the top hit	No results	No results	Full match	No results	0.45	260.103	259.095	1.023	1.53127e+08	22	0	0			0	0.102533	394	0.119147		0.12	0	No matches found	No matches found	No matches found	No matches found	DDA for preferred ion	[M-H]-1	477641	1.53127e+08	7		7
3a	TRUE	methyl 2,2,3,3-tetrafluoro-3-({1,1,1,2,3,3-hexafluoro-3-[(trifluorovinyl)oxy]propan-2-yl}oxy)propanoate	C9 H3 F13 O4	No match	Invalid mass	No results	Full match	Not the top hit	3.29	421.984	420.977	9.658	5.58227e+08	3	4	0			62.2	-0.0162367	-38	0.0107179		0.62	0	Multiple matches found	No matches found	Multiple matches found	Multiple matches found	DDA for preferred ion	[M-H]-1	4.45527e+06	5.58227e+08	8.4		8.4
3a	TRUE	XENALIPIN	C14 H9 F3 O2	Not the top hit	Invalid mass	No results	Full match	No match	0	266.055	265.048	0.959	1.18036e+08	88	1	0			68	0.0554639	208	0.0724585		0	0	Multiple matches found	No matches found	Single match found	Multiple matches found	DDA for preferred ion	[M-H]-1	659755	1.18036e+08	7.5		7.5
3a	TRUE	α-methoxy-α-trifluoromethylphenylacetyl chloride	C10 H8 Cl F3 O2	Full match	Invalid mass	No results	Full match	Partial match	1.22	252.017	251.01	0.808	1.83064e+08	28	2	0			62	0.0167981	67	0.032896		0.12	0	No matches found	No matches found	No matches found	Multiple matches found	DDA for preferred ion	[M-H]-1	813664	1.83064e+08	5.9		5.9
3a	TRUE	2-METHYL-3-(4-TRIFLUOROMETHOXYPHENYL)BENZOIC ACID	C15 H11 F3 O3	Not the top hit	No results	No results	Full match	No match	1.01	296.066	295.059	0.972	2.03555e+08	67	0	0			0	0.0663281	224	0.0852397		0.12	0	No matches found	No matches found	No matches found	Multiple matches found	DDA for preferred ion	[M-H]-1	784570	2.03555e+08	7		7
3a	TRUE	DIMSILMZJKPFIV-UHFFFAOYSA-N	C16 H4 F22 O4 S	No match	No results	No results	No results	Full match	-0.36	709.948	708.94	11.017	2.54264e+07	0	0	0			0	-0.0523547	-74	-0.00700605		0.87	0	No matches found	No matches found	No matches found	Multiple matches found	DDA for preferred ion	[M-H]-1	1.02845e+06	2.54264e+07	6.1		6.1
3a	TRUE	Bis[3,5-bis(trifluoromethyl)phenyl]diselane	C16 H6 F12 Se2	No match	No results	No results	Full match	No results	-2.78	585.859	584.852	0.815	8.08131e+07	2	0	0			0	-0.140795	-240	-0.103372		0.75	0	No matches found	No matches found	No matches found	No matches found	DDA for preferred ion	[M-H]-1	580261	8.08131e+07	6.4		6.4
4	TRUE	Mosher's acid	C10 H9 F3 O3	Not the top hit	Invalid mass	No results	Full match	Partial match	0.54	234.05	233.043	1.032	1.73413e+08	82	2	0			67.5	0.0505048	216	0.065455		0.37	0	Single match found	No matches found	No matches found	Multiple matches found	DDA for preferred ion	[M-H]-1	737508	1.73413e+08	6.4		6.4
PHONE PLASTICS
Confidence Level	Checked	Name	Formula	Annot. Source: Predicted Compositions	Annot. Source: mzCloud Search	Annot. Source: mzVault Search	Annot. Source: ChemSpider Search	Annot. Source: MassList Search	Annot. DeltaMass [ppm]	Calc. MW	m/z	RT [min]	Area (Max.)	# ChemSpider Results	# mzCloud Results	# mzVault Results	mzCloud Best Match	mzCloud Best Match Confidence	mzCloud Best Sim. Match	Mass Defect: Standard MD	Mass Defect: Relative MD	Mass Defect: Kendrick MD [C F2]	mzVault Best Match	Class Coverage: PFAS General from FluoroMatch Suite	Class Coverage: PFAS Fine signature fragment_lib	Mass List Match: Chemical List PFASSTRUCT-2022-04-20	Mass List Match: PFAS_NEG	Mass List Match: PFAS_NIST	Mass List Match: PFAS_suspectDB_Duke	MS2	Reference Ion	Area: BK_Method_2.raw (F2)	Area: Phone_Plastics.raw (F9)	Peak Rating (Max.)	Peak Rating: BK_Method_2.raw (F2)	Peak Rating: Phone_Plastics.raw (F9)
1	TRUE	Perfluorobutanesulfonic acid	C4 H F9 O3 S	Full match	No results	No results	Full match	Not the top hit	0.72	300	298.943	2.691	1043249384	4	0	0				-0.04952	-165	-0.03036		0.12	0	Multiple matches found	No matches found	Multiple matches found	Multiple matches found	DDA for preferred ion	[M-H]-1	536686	1043249384	7.8		7.8
1	TRUE	Perfluorooctanoic acid (PFOA)	C8 H F15 O2	No match	Full match	Partial match	Full match	Not the top hit	-0.28	414	412.966	6.996	1.67765e+08	43	1	8	43.9	7.2		-0.02641	-64	2.82e-05	28	0.12	0	Multiple matches found	No matches found	Multiple matches found	Multiple matches found	DDA for preferred ion	[M-H]-1	754017	1.67765e+08	7		7
1	TRUE	Perfluorosebacic acid	C10 H2 F16 O4	No match	Invalid mass	No results	Full match	Not the top hit	0.02	490	488.962	2.434	2.53035e+08	4	3	0			66.9	-0.03023	-62	0.001068		0.87	0	Multiple matches found	No matches found	Single match found	Multiple matches found	DDA for preferred ion	[M-H]-1	729005	2.53035e+08	6.4		6.4
1	TRUE	PFUnDA	C11 H F21 O2	No match	No results	No results	Full match	Full match	-0.21	564	562.957	10.425	1.06101e+08	4	0	0				-0.036	-64	2.65e-05		0.12	0	Multiple matches found	No matches found	Multiple matches found	Multiple matches found	DDA for preferred ion	[M-H]-1	1.98343e+06	1.06101e+08	6.6		6.6
3a	TRUE	1,1,1-Trifluoro-3-(hexylsulfanyl)acetone	C9 H15 F3 O S	Not the top hit	No results	Invalid mass	Full match	No results	-2.93	228.079	227.072	2.019	5.78524e+08	7	0	4				0.0789014	346	0.0934702	32.6	0	0	No matches found	No matches found	No matches found	No matches found	DDA for preferred ion	[M-H]-1	7.22632e+06	5.78524e+08	9.5		9.5
3a	TRUE	1,3-BIS(4-FLUOROBENZOYL)BENZENE	C20 H12 F2 O2	No match	No results	No results	Full match	No results	4.59	322.082	321.075	2.554	2.21419e+08	40	0	0				0.0820142	255	0.102588		0	0	No matches found	No matches found	No matches found	No matches found	DDA for preferred ion	[M-H]-1	495449	2.21419e+08	7.5		7.5
3a	TRUE	1-Ethyl 5-methyl 2-acetyl-2-fluoropentanedioate	C10 H15 F O5	Not the top hit	Invalid mass	No results	Full match	No results	-3.87	234.089	233.082	2.059	3.61264e+08	5	1	0			73.8	0.0894452	382	0.104398		0.5	0	No matches found	No matches found	No matches found	No matches found	DDA for preferred ion	[M-H]-1	1.84711e+06	3.61264e+08	5.9		5.9
3a	TRUE	1,1,1,2,2,3,3,4,4,5,5,6,6,7,7,8,8,9,9-Nonadecafluorononane	C9 H F19	No match	No results	Invalid mass	Full match	Full match	0.14	469.978	468.97	9.602	2.36035e+08	4	0	1				-0.0224475	-48	0.00757283	24.4	0.12	0	Multiple matches found	No matches found	Multiple matches found	Multiple matches found	DDA for preferred ion	[M-H]-1	1.8343e+06	2.36035e+08	8		8
3a	TRUE	1,1,1-Trifluoro-3-(hexylsulfanyl)acetone	C9 H15 F3 O S	Not the top hit	No results	Invalid mass	Full match	No results	-2.93	228.079	227.072	2.019	5.78524e+08	7	0	4				0.0789014	346	0.0934702	32.6	0	0	No matches found	No matches found	No matches found	No matches found	DDA for preferred ion	[M-H]-1	7.22632e+06	5.78524e+08	9.5		9.5
3a	TRUE	1-hydro-pentadecafluoroheptane	C7 H F15	No match	No results	Not the top hit	Full match	Full match	-0.42	369.984	368.976	6.984	4.54168e+08	11	0	2				-0.0162829	-44	0.00735017	30	0.12	0	Multiple matches found	No matches found	Single match found	Multiple matches found	DDA for preferred ion	[M-H]-1	1.11807e+06	4.54168e+08	9.5		9.5
3a	TRUE	1-Methyl-5-(trifluoromethyl)-1,3-dihydro-2H-benzimidazole-2-thione	C9 H7 F3 N2 S	Not the top hit	Invalid mass	No results	Full match	No results	3.98	232.029	231.022	2.082	1.74212e+08	2	1	0			79.1	0.0291272	126	0.0439483		0.5	0	No matches found	No matches found	No matches found	No matches found	DDA for preferred ion	[M-H]-1	523935	1.74212e+08	8		8
3a	TRUE	1H-Perfluorodecane	C10 H F21	No match	No results	No match	Full match	Full match	0.05	519.974	518.967	10.427	1.725e+08	1	0	2				-0.0256824	-49	0.00753157	32.4	0	0	Multiple matches found	No matches found	Single match found	Multiple matches found	DDA for preferred ion	[M-H]-1	1.12806e+06	1.725e+08	8.6		8.6
3a	TRUE	1H-Perfluorohexane	C6 H F13	No match	Invalid mass	No results	Full match	Not the top hit	0.5	319.987	318.98	5.224	7.81084e+08	20	1	0			83.5	-0.0127734	-40	0.00766611		0.12	0	Multiple matches found	No matches found	Multiple matches found	Multiple matches found	DDA for preferred ion	[M-H]-1	1.27688e+08	7.81084e+08	7.3		7.3
3a	TRUE	1H-Perfluorooctane	C8 H F17	No match	No results	Invalid mass	Full match	Full match	0.04	419.981	418.973	8.518	2.38253e+08	10	0	2				-0.0193042	-46	0.00752254	34.5	0.25	0	Multiple matches found	No matches found	Single match found	Multiple matches found	DDA for preferred ion	[M-H]-1	788314	2.38253e+08	9.1		9.1
3a	TRUE	2-{3-[(Difluoromethyl)sulfanyl]phenyl}-1,5-dimethyl-1,2-dihydro-3H-pyrazol-3-one	C12 H12 F2 N2 O S	Not the top hit	Invalid mass	No results	Full match	No match	1.98	270.064	269.057	1.983	2.23566e+08	2	4	0			81.7	0.064375	238	0.0816257		0.5	0	Single match found	No matches found	No matches found	Multiple matches found	DDA for preferred ion	[M-H]-1	2.40879e+06	2.23566e+08	5.3		5.3
3a	TRUE	3,3,4,4-Tetrafluoro-1,2-dipropylcyclobutene	C10 H14 F4	Not the top hit	Invalid mass	No results	Full match	Full match	-4.65	210.102	209.095	2.279	8.98601e+08	2	1	0			91.5	0.102186	486	0.115607		0.25	0	Single match found	No matches found	No matches found	Multiple matches found	DDA for preferred ion	[M-H]-1	3.03721e+06	8.98601e+08	9.5		9.5
3a	TRUE	heptafluoropropane	C3 H F7	Not the top hit	No results	No results	Full match	Not the top hit	0.23	169.997	168.989	1.011	2.73772e+08	19	0	0				-0.00331297	-19	0.00754575		0	0	Multiple matches found	No matches found	No matches found	Multiple matches found	DDA for preferred ion	[M-H]-1	3.8985e+07	2.73772e+08	6.4		6.4
3a	TRUE	Nonafluorobutanesulfonyl chloride	C4 Cl F9 O2 S	No match	No results	No results	Full match	Not the top hit	-3.8	317.915	316.908	2.484	1.86809e+08	12	0	0				-0.0848254	-267	-0.0645182		0.12	0	Single match found	No matches found	Single match found	Multiple matches found	DDA for preferred ion	[M-H]-1	378458	1.86809e+08	7.5		7.5
4	TRUE	5-Amino-1-[2-(trifluoromethyl)phenyl]-1H-pyrazole-4-carbonitrile	C11 H7 F3 N4	Full match	Invalid mass	No results	Full match	No match	4.87	252.064	251.056	2.214	2.45463e+09	3	2	0			77.5	0.0635076	252	0.0796085		0	0	No matches found	No matches found	No matches found	Single match found	DDA for preferred ion	[M-H]-1	4.53833e+08	2.45463e+09	7.8	7.8	7.8
4	TRUE	Flurothyl	C4 H4 F6 O	Not the top hit	Invalid mass	No results	Full match	Partial match	0.73	182.017	181.009	0.592	3.30979e+08	11	4	0			94.9	0.0167676	92	0.0283941		0.5	0	Multiple matches found	No matches found	Single match found	Multiple matches found	DDA for preferred ion	[M-H]-1	238692	3.30979e+08	9.7		9.7
4	TRUE	S-ETHYL-N-[4-(TRIFLUOROMETHYL)PHENYL]ISOTHIOUREA	C10 H11 F3 N2 S	Not the top hit	Invalid mass	No results	Full match	No results	4.2	248.061	247.053	2.316	8.41367e+07	6	4	0			85.2	0.0605451	244	0.0763902		0.12	0	No matches found	No matches found	No matches found	No matches found	DDA for preferred ion	[M-H]-1	409428	8.41367e+07	7.2		7.2
4	TRUE	Thiacyclohexane, 4-difluoromethylene	C6 H8 F2 S	Full match	Invalid mass	No results	Full match	No results	2.13	150.032	209.046	0.585	7.47163e+08	1	8	0			73.9	0.0317974	212	0.0413808		0.12	0	No matches found	No matches found	No matches found	No matches found	DDA for preferred ion	[M-H+HAc]-1	3.18142e+06	7.47163e+08	10		10
E-BOARD
Confidence Level	Checked	Name	Formula	Annot. Source: Predicted Compositions	Annot. Source: mzCloud Search	Annot. Source: mzVault Search	Annot. Source: ChemSpider Search	Annot. Source: MassList Search	Annot. DeltaMass [ppm]	Calc. MW	m/z	RT [min]	Area (Max.)	# ChemSpider Results	# mzCloud Results	# mzVault Results	mzCloud Best Match	mzCloud Best Match Confidence	mzCloud Best Sim. Match	Mass Defect: Standard MD	Mass Defect: Relative MD	Mass Defect: Kendrick MD [C F2]	mzVault Best Match	Class Coverage: PFAS General from FluoroMatch Suite	Class Coverage: PFAS Fine signature fragment_lib	Mass List Match: Chemical List PFASSTRUCT-2022-04-20	Mass List Match: PFAS_NEG	Mass List Match: PFAS_NIST	Mass List Match: PFAS_suspectDB_Duke	MS2	Reference Ion	Area: BK_Method_1.raw (F1)	Area: E_Board.raw (F5)	Peak Rating (Max.)	Peak Rating: BK_Method_1.raw (F1)	Peak Rating: E_Board.raw (F5)
3	TRUE	(3-Fluoro-4-(trifluoromethoxy)phenyl)boronic acid	C7 H5 B F4 O3	No match	No results	No match	Full match	No match	3.02	224.027	223.02	1.701	5.06642e+07	34	0	1				0.027464	123	0.041774	24.7	0.5	0	Multiple matches found	No matches found	Single match found	Multiple matches found	DDA for preferred ion	[M-H]-1	1.54456e+06	5.06642e+07	5.5		5.5
3	TRUE	1,1,1,5,5,5-Hexafluoro-3-azapentane	C4 H5 F6 N	Not the top hit	No results	No results	Full match	Partial match	-1.08	181.032	180.025	0.712	3.31698e+07	14	0	0				0.0324231	179	0.0439868		0.12	0	Single match found	No matches found	No matches found	No matches found	DDA for preferred ion	[M-H]-1	113289	3.31698e+07	9.3		9.3
3	TRUE	1,1,1-Trifluoro-3-(hexylsulfanyl)acetone	C9 H15 F3 O S	Not the top hit	No results	Invalid mass	Full match	No results	-3.26	228.079	227.072	2.689	4.23178e+07	7	0	2				0.0788268	346	0.0933956	29.9	0.25	0	No matches found	No matches found	No matches found	No matches found	DDA for preferred ion	[M-H]-1	888984	4.23178e+07	6.6		6.6
3	TRUE	1,1-difluoro-1,2-bis(methylsulfanyl)ethane	C4 H8 F2 S2	Full match	Invalid mass	No results	Full match	No results	2.06	158.004	156.997	0.555	5.46543e+07	1	4	0			89.5	0.00387392	25	0.0139666		0	0	No matches found	No matches found	No matches found	No matches found	DDA for preferred ion	[M-H]-1	166196	5.46543e+07	8.3		8.3
3	TRUE	1,3-Dimethyl-5-[3-(trifluoromethyl)phenoxy]-1H-pyrazole-4-carboxylic acid	C13 H11 F3 N2 O3	No match	Invalid mass	No results	Full match	No results	1.56	300.073	299.065	10.744	8.67397e+06	36	1	0			99.4	0.0726453	242	0.0918127		0.12	0	No matches found	No matches found	No matches found	No matches found	DDA for preferred ion	[M-H]-1	316548	8.67397e+06	5.8		5.8
3	TRUE	1,5-Difluoro-2-(hexyloxy)-3-(methylsulfanyl)benzene	C13 H18 F2 O S	Not the top hit	No results	No results	Full match	No results	1.23	260.105	259.098	4.732	2.37029e+08	1	0	0				0.104963	404	0.121578		0.12	0	No matches found	No matches found	No matches found	No matches found	DDA for preferred ion	[M-H]-1	284982	2.37029e+08	9.5		9.5
3	TRUE	1-(5-ethylthien-2-yl)-4,4,4-trifluorobutane-1,3-dione	C10 H9 F3 O2 S	Full match	Invalid mass	No results	Full match	No results	1	250.028	249.021	1.661	8.20345e+07	12	1	0			65.3	0.0277844	111	0.0437552		0	0	No matches found	No matches found	No matches found	No matches found	DDA for preferred ion	[M-H]-1	223772	8.20345e+07	7		7
3	TRUE	1-(Difluoromethyl)-4,5-dimethyl-2-(propylsulfonyl)-1,4-cyclohexadiene	C12 H18 F2 O2 S	Full match	No results	No results	Full match	No results	1.64	264.1	263.093	0.764	8.13921e+07	1	0	0				0.099989	379	0.116859		0.12	0	No matches found	No matches found	No matches found	No matches found	DDA for preferred ion	[M-H]-1	384938	8.13921e+07	7		7
3	TRUE	1-[4-(Pentyloxy)-3-(trifluoromethyl)phenyl]thiourea	C13 H17 F3 N2 O S	Not the top hit	No results	No results	Full match	No results	3.27	306.102	305.095	4.257	3.5583e+07	2	0	0				0.102369	334	0.121922		0.12	0	No matches found	No matches found	No matches found	No matches found	DDA for preferred ion	[M-H]-1	220920	3.5583e+07	5		5
3	TRUE	1-Cyclohexyl-2,2-difluoro-2-(methylsulfanyl)ethanone	C9 H14 F2 O S	Full match	Invalid mass	No results	Full match	No results	1.78	208.074	207.066	1.045	1.15921e+08	2	5	0			83	0.0737134	354	0.0870043		0.37	0	No matches found	No matches found	No matches found	No matches found	DDA for preferred ion	[M-H]-1	295191	1.15921e+08	7		7
3	TRUE	1-hydro-pentadecafluoroheptane	C7 H F15	No match	No results	No results	Full match	Full match	-0.67	369.984	368.976	6.249	2.53767e+07	11	0	0				-0.0163745	-44	0.00725861		0.12	0	Multiple matches found	No matches found	Single match found	Multiple matches found	DDA for preferred ion	[M-H]-1	1.83053e+06	2.53767e+07	7.7		7.7
3	TRUE	2-(Methylsulfonyl)-1-[3-(trifluoromethyl)phenyl]ethanone	C10 H9 F3 O3 S	Not the top hit	No results	Invalid mass	Full match	No results	0.99	266.023	302.971	0.54	2.17876e+07	22	0	5				0.0227127	85	0.0397052	39.4	0	0	No matches found	No matches found	No matches found	No matches found	DDA for preferred ion	[M-2H+K]-1	189655	2.17876e+07	7.7		7.7
3	TRUE	2-{[(2,2,3,3,4,4,5,5,6,6,7,7-Dodecafluoroheptyl)oxy]methyl}oxirane	C10 H8 F12 O2	No match	No results	Partial match	Full match	Not the top hit	0.73	388.034	387.026	1.723	3.07161e+07	13	0	1				0.0335523	86	0.0583383	21.5	0.12	0	Multiple matches found	No matches found	No matches found	Multiple matches found	DDA for preferred ion	[M-H]-1	243861	3.07161e+07	5		5
3	TRUE	4-(1-Ethyl-3-methyl-1H-pyrazol-4-yl)-2-sulfanyl-6-(trifluoromethyl)nicotinonitrile	C13 H11 F3 N4 S	Not the top hit	No results	No results	Full match	No results	4.03	312.067	357.065	0.608	2.35588e+07	1	0	0				0.0669089	214	0.0868425		0.12	0	No matches found	No matches found	No matches found	No matches found	DDA for preferred ion	[M+FA-H]-1	125051	2.35588e+07	8.3		8.3
3	TRUE	Heptyl trifluoroacetate	C9 H15 F3 O2	Not the top hit	No results	No results	Full match	No results	1.08	212.103	211.095	1.968	3.63583e+07	4	0	0				0.102644	484	0.116192		0	0	No matches found	No matches found	No matches found	No matches found	DDA for preferred ion	[M-H]-1	188595	3.63583e+07	8.3		8.3
3	TRUE	N,N-Dimethyl-P,P-bis(trifluoromethyl)phosphinous amide	C4 H6 F6 N P	Not the top hit	No results	No results	Full match	No results	-4.73	213.013	212.006	0.58	8.73778e+07	1	0	0				0.013197	62	0.0268035		0.25	0	No matches found	No matches found	No matches found	No matches found	DDA for preferred ion	[M-H]-1	94549.3	8.73778e+07	9.7		9.7
3	TRUE	2-morpholino-5-(trifluoromethyl)aniline	C11 H13 F3 N2 O	No results	No results	No results	Full match	No match	4.44	246.099	245.092	0.715	1.78217e+07	35	0	0				0.0990914	403	0.114811		0	0	No matches found	No matches found	No matches found	Multiple matches found	DDA for preferred ion	[M-H]-1	146731	1.78217e+07	5		5
3	TRUE	methyl (3R)-3-acetamido-4-(2,4,5-trifluorophenyl)butanoate	C13 H14 F3 N O3	Not the top hit	No results	No results	Full match	No results	1.15	289.093	288.086	1.693	4.26042e+07	14	0	0				0.092909	321	0.111375		0.12	0	No matches found	No matches found	No matches found	No matches found	DDA for preferred ion	[M-H]-1	327687	4.26042e+07	6.1		6.1
3	TRUE	heptafluoropropane	C3 H F7	Not the top hit	No results	No results	Full match	Not the top hit	0.5	169.997	168.989	0.905	2.63719e+08	19	0	0				-0.00326719	-19	0.00759153		0.12	0	Multiple matches found	No matches found	No matches found	Multiple matches found	DDA for preferred ion	[M-H]-1	2.16947e+07	2.63719e+08	7.3		7.3
3	TRUE	Norfenfluramine	C10 H12 F3 N	Full match	Invalid mass	No results	Full match	No results	-1.37	203.092	405.177	0.771	1.10826e+08	31	1	0			75.2	0.0919053	453	0.104878		0.37	0	No matches found	No matches found	No matches found	No matches found	DDA for other ion	[2M-H]-1	1.57873e+06	1.10826e+08	8.6		8.6
3	TRUE	2-[(4-Chlorophenyl)sulfanyl]-6-phenyl-4-(trifluoromethyl)nicotinonitrile	C19 H10 Cl F3 N2 S	No match	No results	No results	Full match	No match	1.15	390.021	389.014	0.559	1.05088e+07	28	0	0				0.020979	54	0.045892		0.25	0	Multiple matches found	No matches found	No matches found	Single match found	DDA for preferred ion	[M-H]-1	114028	1.05088e+07	7.4		7.4
3	TRUE	5-(2-Pyridinyl)-3-(trifluoromethyl)-2H-pyrazolo[4,3-c]isoquinoline	C16 H9 F3 N4	Not the top hit	No results	No results	Full match	No match	4.84	314.079	313.072	11.688	5.16245e+06	1	0	0				0.0794507	253	0.0995129		0.37	0	No matches found	No matches found	No matches found	Multiple matches found	DDA for preferred ion	[M-H]-1	265867	5.16245e+06	5.8		5.8
3	TRUE	2,3-Dibromo-3,3-difluoropropyl acetate	C5 H6 Br2 F2 O2	No match	No results	No results	Full match	No results	4.64	293.872	292.864	2.53	3.80389e+08	3	0	0				-0.128374	-437	-0.109603		0	0	No matches found	No matches found	No matches found	No matches found	DDA for preferred ion	[M-H]-1	302414	3.80389e+08	9.5		9.5
3	TRUE	2,5-Difluoro-4-(1H-tetrazol-1-yl)phenol	C7 H4 F2 N4 O	Not the top hit	No results	No results	Full match	No results	-0.59	198.035	197.028	1.813	6.69147e+07	1	0	0				0.0352002	178	0.0478499		0.37	0	No matches found	No matches found	No matches found	No matches found	DDA for preferred ion	[M-H]-1	619040	6.69147e+07	5.9		5.9
3	TRUE	2,5-Difluorobenzyl bromide	C7 H5 Br F2	Not the top hit	No results	No results	Full match	No results	-2.6	205.954	204.946	3.045	1.33508e+07	20	0	0				-0.0462665	-225	-0.0331109		0.12	0	No matches found	No matches found	No matches found	No matches found	DDA for preferred ion	[M-H]-1	214533	1.33508e+07	5		5
3	TRUE	2-(2,4-Difluorophenoxy)-2-methylpropanoic acid	C10 H10 F2 O3	Full match	No results	No results	Full match	No match	4.45	216.061	215.053	5.158	7.76491e+07	35	0	0				0.0607624	281	0.0745635		0	0	No matches found	No matches found	No matches found	Multiple matches found	DDA for preferred ion	[M-H]-1	341163	7.76491e+07	7		7
3	TRUE	2-[(2-Chloro-1,2-difluoroethenyl)thio]propane	C5 H7 Cl F2 S	Full match	Invalid mass	No results	Full match	No results	1.6	171.993	170.986	2.285	7.78145e+08	1	3	0			92.4	-0.00721922	-42	0.003767		0	0	No matches found	No matches found	No matches found	No matches found	DDA for preferred ion	[M-H]-1	335346	7.78145e+08	10		10
3	TRUE	2-Amino-4-(2,4-difluorophenyl)-5-oxo-4H,5H-pyrano[3,2-c]chromene-3-carbonitrile	C19 H10 F2 N2 O3	No match	No results	No results	Full match	No match	3.94	352.067	351.06	7.435	5.3516e+07	23	0	0				0.0673352	191	0.0898239		0	0	Multiple matches found	No matches found	No matches found	No matches found	DDA for preferred ion	[M-H]-1	509538	5.3516e+07	5		5
3	TRUE	5-(3,4-Difluorophenyl)-6-methyl-2,4-pyrimidinediamine	C11 H10 F2 N4	Not the top hit	Invalid mass	No results	Full match	No results	-0.12	236.087	235.08	2.026	1.64779e+07	1	2	0			75.9	0.0873242	370	0.102405		0	0	No matches found	No matches found	No matches found	No matches found	DDA for preferred ion	[M-H]-1	286029	1.64779e+07	6.1		6.1
3	TRUE	6-(Difluoromethyl)-1,5-dihydro-4H-pyrazolo[3,4-d]pyrimidin-4-one	C6 H4 F2 N4 O	Not the top hit	Invalid mass	Invalid mass	Full match	No results	-0.79	186.035	185.028	0.728	2.18737e+08	1	22	1			88.2	0.0351697	189	0.0470529	21.2	0.25	6.25	No matches found	No matches found	No matches found	No matches found	DDA for preferred ion	[M-H]-1	266127	2.18737e+08	9.5		9.5
3	TRUE	Ethyl (allylsulfanyl)(difluoro)acetate	C7 H10 F2 O2 S	Full match	No results	No results	Full match	No results	1.47	196.037	195.03	2.345	3.39367e+07	1	0	0				0.0372449	190	0.049767		0.12	0	No matches found	No matches found	No matches found	No matches found	DDA for preferred ion	[M-H]-1	3.62074e+06	3.39367e+07	7.7		7.7
3	TRUE	Methyl 2,3-dibromo-3,3-difluoropropanoate	C4 H4 Br2 F2 O2	No match	Invalid mass	No results	Full match	No results	4.97	279.856	278.849	2.289	8.55176e+07	7	3	0			74.6	-0.143999	-515	-0.126123		0.12	0	No matches found	No matches found	No matches found	No matches found	DDA for preferred ion	[M-H]-1	289057	8.55176e+07	8.6		8.6
CAPACITORS
Confidence Level	Checked	Name	Formula	Annot. Source: Predicted Compositions	Annot. Source: mzCloud Search	Annot. Source: mzVault Search	Annot. Source: ChemSpider Search	Annot. Source: MassList Search	Annot. DeltaMass [ppm]	Calc. MW	m/z	RT [min]	Area (Max.)	# ChemSpider Results	# mzCloud Results	# mzVault Results	mzCloud Best Match	mzCloud Best Match Confidence	mzCloud Best Sim. Match	Mass Defect: Standard MD	Mass Defect: Relative MD	Mass Defect: Kendrick MD [C F2]	mzVault Best Match	Class Coverage: PFAS General from FluoroMatch Suite	Class Coverage: PFAS Fine signature fragment_lib	Mass List Match: Chemical List PFASSTRUCT-2022-04-20	Mass List Match: PFAS_NEG	Mass List Match: PFAS_NIST	Mass List Match: PFAS_suspectDB_Duke	MS2	Reference Ion	Area: BK_Method_2.raw (F2)	Area: Capacitor.raw (F4)	Peak Rating (Max.)	Peak Rating: BK_Method_2.raw (F2)	Peak Rating: Capacitor.raw (F4)
1	TRUE	Perfluoro-1-octanesulfonic acid (PFOS)	C8 H F17 O3 S	No match	Full match	No results	Full match	Full match	-0.39	499.937	498.93	8.538	5.02665e+08	8	1	0	75	8.8		-0.0627002	-125	-0.0307661		0.12	0	Multiple matches found	No matches found	Multiple matches found	Multiple matches found	DDA for preferred ion	[M-H]-1	1.65778e+06	5.02665e+08	6.2		6.2
3	TRUE	1,3,5-Trimethyl-2-{[4-(trifluoromethyl)phenyl]sulfanyl}benzene	C16 H15 F3 S	Full match	Invalid mass	No results	Full match	No match	-4.9	296.083	295.076	4.009	3.34478e+08	1	1	0			77.7	0.0832044	281	0.102117		0	0	Multiple matches found	No matches found	No matches found	Multiple matches found	DDA for preferred ion	[M-H]-1	913154	3.34478e+08	6.4		6.4
3	TRUE	2,2,2-Trifluoro-1-(1H-indol-3-yl)-1-(1-methyl-1H-1,2,4-triazol-5-yl)ethanol	C13 H11 F3 N4 O	Not the top hit	No results	No results	Full match	No match	4.19	296.09	295.082	1.865	6.08373e+09	4	0	0				0.0897351	303	0.108648		0.12	0	No matches found	No matches found	No matches found	Multiple matches found	DDA for preferred ion	[M-H]-1	2.14851e+06	6.08373e+09	9.5		9.5
3	TRUE	6,7-Dimethoxy-4-(trifluoromethyl)-2H-chromen-2-one	C12 H9 F3 O4	Full match	No results	No match	Full match	No match	0.11	274.045	273.038	0.713	7.31995e+07	9	0	1				0.0453232	165	0.0628282	20.7	0.12	0	Single match found	No matches found	Single match found	Multiple matches found	DDA for preferred ion	[M-H]-1	438021	7.31995e+07	5.5		5.5
3	TRUE	XENALIPIN	C14 H9 F3 O2	Full match	Invalid mass	Invalid mass	Full match	No match	0.57	266.056	265.048	1.06	6.6473e+08	53	6	1			77.5	0.0556165	209	0.0726111	22.5	0	0	Single match found	No matches found	No matches found	Multiple matches found	DDA for preferred ion	[M-H]-1	1.01699e+06	6.6473e+08	6.7		6.7
4	TRUE	1,1,1,2,2,3,3,4,4,5,5,6,6-Tridecafluoro-8-(pentyloxy)octane	C13 H15 F13 O	No match	No results	No results	Full match	Full match	2.96	434.093	433.086	0.72	6.98454e+08	13	0	0				0.0928174	214	0.120546		0.5	0	Single match found	No matches found	Single match found	Multiple matches found	DDA for preferred ion	[M-H]-1	492119	6.98454e+08	8.4		8.4
4	TRUE	(2-{[4-(Trifluoromethyl)phenyl]amino}-1,3-thiazol-4-yl)acetic acid	C12 H9 F3 N2 O2 S	No match	No results	No results	Full match	No match	1.49	302.034	301.027	19.082	1.14366e+08	27	0	0				0.0341321	113	0.0534249		0.12	0	Single match found	No matches found	Single match found	Multiple matches found	DDA for preferred ion	[M-H]-1	685141	1.14366e+08	7.5		7.5
4	TRUE	3-(Trifluoromethyl)phenylacetic acid	C9 H7 F3 O2	Not the top hit	No results	Not the top hit	Full match	Partial match	-0.7	204.04	203.032	1.318	3.93532e+08	84	0	5				0.039671	194	0.0527043	34.8	0.12	0	No matches found	No matches found	No matches found	Multiple matches found	DDA for preferred ion	[M-H]-1	1.38611e+06	3.93532e+08	5.3		5.3
4	TRUE	4-Amino-N-[4-(trifluoromethyl)phenyl]benzenesulfonamide	C13 H11 F3 N2 O2 S	No match	No results	No results	Full match	No match	1.25	316.05	315.042	19.054	5.7808e+07	54	0	0				0.0497266	157	0.0699146		0	0	Multiple matches found	No matches found	Single match found	Multiple matches found	DDA for preferred ion	[M-H]-1	564261	5.7808e+07	8.3		8.3
4	TRUE	QBWMGKFYGBXOMR-UHFFFAOYSA-N	C18 H18 F19 N2 O5 S	No results	No results	No results	No results	Full match	-1.28	735.062	734.055	8.12	1.37512e+06	0	0	0				0.0623603	85	0.109313		0	0	No matches found	No matches found	No matches found	Multiple matches found	DDA for preferred ion	[M-H]-1	104530	1.37512e+06	7.1		7.1
4	TRUE		C6 H F10 N6 O3 P3 S3	Full match	No results	No results	No results	No results	-0.22	583.832	582.825	2.693	5.14775e+08	0	0	0				-0.167589	-287	-0.130296		0	0	No matches found	No matches found	No matches found	No matches found	DDA for preferred ion	[M-H]-1	8.52928e+07	5.14775e+08	7.3		7.3
4	TRUE		C14 H10 F4 N3 O P S2	Full match	No results	No results	No results	No results	-4.18	406.992	405.985	0.701	4.43272e+07	0	0	0				-0.00779905	-19	0.018198		0.25	0	No matches found	No matches found	No matches found	No matches found	DDA for preferred ion	[M-H]-1	134214	4.43272e+07	8.8		8.8
4	TRUE	α-methoxy-α-trifluoromethylphenylacetyl chloride	C10 H8 Cl F3 O2	No match	No results	No results	Full match	Not the top hit	-4.17	252.015	251.008	19.055	8.37352e+07	81	0	0				0.0154401	61	0.0315378		0	0	No matches found	No matches found	No matches found	Multiple matches found	DDA for preferred ion	[M-H]-1	952241	8.37352e+07	5.5		5.5
4	TRUE	2,3,6-Trifluoro-4′-(trifluoromethyl)biphenyl	C13 H6 F6	Not the top hit	Invalid mass	No match	Full match	No match	3.31	276.038	275.031	6.491	4.13382e+08	5	1	1			67	0.0382825	139	0.0559147	21.9	0.12	0	Multiple matches found	No matches found	Multiple matches found	Multiple matches found	DDA for preferred ion	[M-H]-1	2.07299e+06	4.13382e+08	5.3		5.3
4	TRUE	3,3,4,4-Tetrafluoro-1,2-dipropylcyclobutene	C10 H14 F4	Not the top hit	Invalid mass	No results	Full match	Full match	-3.92	210.102	209.095	2.556	7.54747e+08	2	1	0			80.7	0.102339	487	0.115759		0.37	0	Single match found	No matches found	No matches found	Multiple matches found	DDA for preferred ion	[M-H]-1	972820	7.54747e+08	8.4		8.4
4	TRUE	1H,1H,2H,2H-PERFLUOROOCTYLMETHYLDICHLOROSILANE	C9 H7 Cl2 F13 Si	No match	No results	No results	Full match	Full match	1.67	459.949	458.942	1.688	5.52048e+08	2	0	0				-0.0505847	-110	-0.0212049		0	0	Single match found	No matches found	No matches found	Single match found	DDA for preferred ion	[M-H]-1	958114	5.52048e+08	6.7		6.7
4	TRUE	5,7-BIS(TRIFLUOROMETHYL)[1,8]NAPHTHYRIDIN-2-AMINE	C10 H5 F6 N3	Not the top hit	No results	No results	Full match	No match	0.23	281.039	280.032	19.082	2.17596e+08	28	0	0				0.0388318	138	0.0567835		0	0	Single match found	No matches found	Single match found	Multiple matches found	DDA for preferred ion	[M-H]-1	1.36143e+06	2.17596e+08	6.4		6.4
4	TRUE	8,14-DIHYDROXYEFAVIRENZ	C14 H9 Cl F3 N O4	No match	No results	No results	Full match	No results	3.71	347.019	346.011	19.072	7.80168e+06	9	0	0				0.0185071	53	0.0406733		0	0	No matches found	No matches found	No matches found	No matches found	DDA for preferred ion	[M-H]-1	325566	7.80168e+06	5.8		5.8
4	TRUE	{5-Fluoro-4-[3-(trifluoromethyl)phenyl]-1H-indol-3-yl}acetonitrile	C17 H10 F4 N2	Not the top hit	No results	No results	Full match	No match	-1.23	318.078	317.07	2.96	2.1482e+08	1	0	0				0.0776196	244	0.0979372		0	0	No matches found	No matches found	No matches found	Single match found	DDA for preferred ion	[M-H]-1	502126	2.1482e+08	7		7
LITHIUM ION BATTERY
Confidence Level	Checked	Name	Formula	Annot. Source: Predicted Compositions	Annot. Source: mzCloud Search	Annot. Source: mzVault Search	Annot. Source: ChemSpider Search	Annot. Source: MassList Search	Annot. DeltaMass [ppm]	Calc. MW	m/z	RT [min]	Area (Max.)	# ChemSpider Results	# mzCloud Results	# mzVault Results	mzCloud Best Match	mzCloud Best Match Confidence	mzCloud Best Sim. Match	Mass Defect: Standard MD	Mass Defect: Relative MD	Mass Defect: Kendrick MD [C F2]	mzVault Best Match	Class Coverage: PFAS General from FluoroMatch Suite	Class Coverage: PFAS Fine signature fragment_lib	Mass List Match: Chemical List PFASSTRUCT-2022-04-20	Mass List Match: PFAS_NEG	Mass List Match: PFAS_NIST	Mass List Match: PFAS_suspectDB_Duke	MS2	Reference Ion	Area: BK_Method_2.raw (F2)	Area: Lithium_ion_Baterry.raw (F7)	Peak Rating (Max.)	Peak Rating: BK_Method_2.raw (F2)	Peak Rating: Lithium_ion_Baterry.raw (F7)
1	TRUE	Perfluoro-1-octanesulfonic acid (PFOS)	C8 H F17 O3 S	Not the top hit	Full match	No results	Full match	Full match	0.53	499.938	498.93	8.33	2.19801e+08	9	1	0	59.7	8		-0.0622424	-125	-0.0303083		0	0	Multiple matches found	No matches found	Multiple matches found	Multiple matches found	DDA for preferred ion	[M-H]-1	744174	2.19801e+08	6.4		6.4
3	TRUE	1-(Trifluoromethyl)cyclohexanecarbonyl fluoride	C8 H10 F4 O	Not the top hit	Invalid mass	Partial match	Full match	Partial match	-4.35	198.066	197.059	2.5	9.2809e+08	4	2	4			87.8	0.0659162	333	0.0785678	24.2	0.87	0	No matches found	No matches found	No matches found	Multiple matches found	DDA for preferred ion	[M-H]-1	2.29357e+06	9.2809e+08	7.3		7.3
3	TRUE	3-{cis-4-[(4-Chlorophenyl)sulfonyl]-4-(2,5-difluorophenyl)cyclohexyl}propanoic acid	C21 H21 Cl F2 O4 S	No match	No results	No results	Full match	No results	3.23	442.083	441.076	2.374	5.14529e+08	13	0	0				0.0831433	188	0.111382		0.25	0	No matches found	No matches found	No matches found	No matches found	DDA for preferred ion	[M-H]-1	543622	5.14529e+08	8.9		8.9
3	TRUE	IKURIEFGJBUQJK-UHFFFAOYSA-N	C21 H20 F8 O8 S	No match	No results	No results	No results	Full match	1.63	584.076	583.069	2.629	3.80395e+08	0	0	0				0.0760633	130	0.113372		0.25	0	No matches found	No matches found	No matches found	Multiple matches found	DDA for preferred ion	[M-H]-1	356615	3.80395e+08	9.5		9.5
3	TRUE	ULHFXXBWCKZSHD-UHFFFAOYSA-N	C16 H20 F13 N2 O5 P	No match	No results	No results	No results	Full match	2.65	598.092	597.085	2.818	3.7635e+08	0	0	0				0.0918103	154	0.130014		0.25	0	No matches found	No matches found	No matches found	Multiple matches found	DDA for preferred ion	[M-H]-1	786864	3.7635e+08	9.5		9.5
3	TRUE	Dimethyl (3,3,4,4,5,5,6,6,7,7,8,8,9,9,10,10,11,11,12,12,12-henicosafluorododecyl)phosphonate	C14 H10 F21 O3 P	No match	No results	No results	Full match	Not the top hit	1.53	656.004	654.997	8.828	2.19432e+07	1	0	0				0.00422487	6	0.0461279		0.37	0	Multiple matches found	No matches found	Single match found	Multiple matches found	DDA for preferred ion	[M-H]-1	717535	2.19432e+07	6.1		6.1
3	TRUE	3-(2-Thienyl)-3-[(trifluoroacetyl)amino]propanoic acid	C9 H8 F3 N O3 S	Full match	No results	No results	Full match	No results	4.29	267.019	266.012	1.784	1.0342e+08	18	0	0				0.0188428	71	0.0358989		0.75	6.25	No matches found	No matches found	No matches found	No matches found	DDA for preferred ion	[M-H]-1	487130	1.0342e+08	8.6		8.6
3	TRUE	perfluorophenyl (((9H-fluoren-9-yl)methoxy)carbonyl)-L-asparaginate	C25 H17 F5 N2 O5	No match	No results	No results	Full match	No results	-3	520.104	519.097	2.499	1.74385e+08	11	0	0				0.1042	200	0.137423		0.37	0	No matches found	No matches found	No matches found	No matches found	DDA for preferred ion	[M-H]-1	531870	1.74385e+08	8.6		8.6
3	TRUE	α-methoxy-α-trifluoromethylphenylacetyl chloride	C10 H8 Cl F3 O2	No match	No results	No results	Full match	Not the top hit	-4.48	252.015	251.008	19.077	4.5471e+07	81	0	0				0.0153638	61	0.0314615		0.12	0	No matches found	No matches found	No matches found	Multiple matches found	DDA for preferred ion	[M-H]-1	917057	4.5471e+07	7.5		7.5
3	TRUE	1H-Perfluorooctane	C8 H F17	No match	No results	No results	Full match	Full match	0.24	419.981	418.974	8.393	4.45943e+06	10	0	0				-0.0192206	-46	0.00760615		0.25	0	Multiple matches found	No matches found	Single match found	Multiple matches found	DDA for preferred ion	[M-H]-1	310741	4.45943e+06	5.8		5.8
3	TRUE	1-(1-Cyclohexen-1-yl)-4-(trifluoromethyl)benzene	C13 H13 F3	Not the top hit	No results	No results	Full match	No match	1.36	226.097	225.09	1.408	2.80788e+09	4	0	0				0.0972425	430	0.111685		0.99	0	Single match found	No matches found	No matches found	Multiple matches found	DDA for preferred ion	[M-H]-1	1.25689e+06	2.80788e+09	8.9		8.9
3	TRUE	3,3,4,4-Tetrafluoro-1,2-dipropylcyclobutene	C10 H14 F4	Not the top hit	No results	Partial match	Full match	Full match	-3.71	210.102	209.095	2.205	2.41613e+09	2	0	1				0.102385	487	0.115805	21.3	0.25	0	Single match found	No matches found	No matches found	Multiple matches found	DDA for preferred ion	[M-H]-1	632411	2.41613e+09	8.4		8.4
3	TRUE	3,3,4,4-Tetrafluoro-1,2-dipropylcyclobutene	C10 H14 F4	Not the top hit	No results	No results	Full match	Full match	-4.36	210.102	209.095	7.018	2.31056e+08	2	0	0				0.102247	487	0.115668		0.25	0	Single match found	No matches found	No matches found	Multiple matches found	DDA for preferred ion	[M-H]-1	4.99216e+06	2.31056e+08	7.5		7.5
3	TRUE	1-(1-Propyn-1-yl)-4-(trifluoromethyl)benzene	C10 H7 F3	Not the top hit	Invalid mass	No results	Full match	Partial match	0.5	184.05	183.043	0.645	3.64519e+08	4	8	0			75.7	0.0500775	272	0.0618339		0.5	0	No matches found	No matches found	No matches found	Multiple matches found	DDA for preferred ion	[M-H]-1	2.10704e+06	3.64519e+08	6.7		6.7
3	TRUE	6-Fluoro-2-(trifluoromethyl)-1H-benzimidazole	C8 H4 F4 N2	Not the top hit	Invalid mass	No results	Full match	No results	-2.9	204.03	203.023	19.099	3.23958e+08	10	2	0			71.4	0.03047	149	0.0435027		0.12	0	No matches found	No matches found	No matches found	No matches found	DDA for preferred ion	[M-H]-1	1.13237e+07	3.23958e+08	7.3		7.3
3	TRUE	N1-MESITYL-2-([5-CHLORO-2-NITRO-4-(TRIFLUOROMETHYL)PHENYL]THIO)ACETAMIDE	C18 H16 Cl F3 N2 O3 S	No match	No results	No results	Full match	No match	-0.84	432.052	431.045	2.241	2.94267e+08	17	0	0				0.0518628	120	0.0794606		0	0	Multiple matches found	No matches found	Multiple matches found	Multiple matches found	DDA for preferred ion	[M-H]-1	215455	2.94267e+08	8.9		8.9
4	TRUE	Ethyl trifluoroacetate	C4 H5 F3 O2	Full match	No results	Partial match	Full match	Partial match	1	142.024	141.017	1.692	2.38107e+09	11	0	3				0.0243054	171	0.0333774	25.9	0	0	No matches found	No matches found	Single match found	Multiple matches found	DDA for preferred ion	[M-H]-1	1.19364e+08	2.38107e+09	7.8		7.8
4	TRUE	3,3,4,4-Tetrafluoro-2,5-hexanediyl diacetate	C10 H14 F4 O4	Not the top hit	No results	No results	Full match	No match	1.4	274.083	273.076	1.682	1.64322e+09	1	0	0				0.0832044	304	0.100712		1.12	0	Single match found	No matches found	Single match found	Single match found	DDA for preferred ion	[M-H]-1	2.61199e+06	1.64322e+09	7.3		7.3
4	TRUE	1,1-Difluoro-2-hydroxy-1,2,3-propanetricarboxylic acid	C6 H6 F2 O7	Not the top hit	Invalid mass	No results	Full match	No match	-1.39	228.008	227.001	1.736	1.5615e+09	1	1	0			85.7	0.00784121	34	0.0224055		0.25	0	Single match found	No matches found	No matches found	No matches found	DDA for preferred ion	[M-H]-1	596660	1.5615e+09	9.5		9.5
4	TRUE	GVRZYXLMLJWSLL-UHFFFAOYSA-N	C19 H16 F22 O6	No match	No results	No results	No results	Full match	-1.09	758.059	757.051	13.344	6.62424e+08	0	0	0				0.0587293	77	0.107151		0.75	0	No matches found	No matches found	No matches found	Multiple matches found	DDA for preferred ion	[M-H]-1	3.24473e+06	6.62424e+08	7.3		7.3
4	TRUE	DDFLJNPTUBDJIS-UHFFFAOYSA-O	C17 H19 F13 N O7	No match	No results	No results	No results	Full match	1.05	596.096	595.089	0.687	1.1968e+08	0	0	0				0.0960217	161	0.134098		0.75	0	No matches found	No matches found	No matches found	Multiple matches found	DDA for preferred ion	[M-H]-1	908946	1.1968e+08	8		8
4	TRUE	Triethoxy(3,3,4,4,5,5,6,6,7,7,8,8,9,9,10,10,11,11,12,12,12-henicosafluorododecyl)silane	C18 H19 F21 O3 Si	No results	No results	No results	Full match	Full match	0.27	710.077	709.07	13.153	3.40633e+06	1	0	0				0.0770079	108	0.122365		0.5	0	Single match found	No matches found	No matches found	Multiple matches found	DDA for preferred ion	[M-H]-1	456632	3.40633e+06	5.8		5.8
4	TRUE	2,2,2-Trifluoro-1,1-bis(4-methoxyphenyl)ethanol	C16 H15 F3 O3	Full match	Invalid mass	No results	Full match	No results	1.68	312.098	311.091	2.112	1.4987e+08	3	2	0			71.4	0.0978528	314	0.117788		0.62	0	No matches found	No matches found	No matches found	No matches found	DDA for preferred ion	[M-H]-1	695239	1.4987e+08	7.5		7.5
4	TRUE	3-(Trifluoromethyl)benzenepropanol	C10 H11 F3 O	Full match	Invalid mass	No results	Full match	No results	-4.56	204.075	203.068	2.879	1.32073e+08	33	5	0			85.9	0.0752698	369	0.0883053		0.25	12.5	No matches found	No matches found	No matches found	No matches found	DDA for preferred ion	[M-H]-1	828728	1.32073e+08	6.4		6.4
4	TRUE	3,3-Difluoro-N,N-dimethyl-2-(trifluoromethyl)acrylamide	C6 H6 F5 N O	Not the top hit	No results	No results	Full match	Partial match	-3.46	203.036	202.029	19.082	1.22781e+08	2	0	0				0.0362531	179	0.0492222		0	0	Single match found	No matches found	No matches found	No matches found	DDA for preferred ion	[M-H]-1	3.78632e+06	1.22781e+08	5.9		5.9
4	TRUE	1-[(2R,5R)-4,4-Difluoro-5-(hydroxymethyl)tetrahydrofuran-2-yl]-5-methylpyrimidine-2,4(1H,3H)-dione	C10 H12 F2 N2 O4	Full match	No results	No results	Full match	No results	3.17	262.077	261.07	2.535	2.44652e+08	4	0	0				0.077345	295	0.0940855		0.5	0	No matches found	No matches found	No matches found	No matches found	DDA for preferred ion	[M-H]-1	841761	2.44652e+08	8		8
PC MONITOR
Confidence Level	Checked	Name	Formula	Annot. Source: Predicted Compositions	Annot. Source: mzCloud Search	Annot. Source: mzVault Search	Annot. Source: ChemSpider Search	Annot. Source: MassList Search	Annot. DeltaMass [ppm]	Calc. MW	m/z	RT [min]	Area (Max.)	# ChemSpider Results	# mzCloud Results	# mzVault Results	mzCloud Best Match	mzCloud Best Match Confidence	mzCloud Best Sim. Match	Mass Defect: Standard MD	Mass Defect: Relative MD	Mass Defect: Kendrick MD [C F2]	mzVault Best Match	Class Coverage: PFAS General from FluoroMatch Suite	Class Coverage: PFAS Fine signature fragment_lib	Mass List Match: Chemical List PFASSTRUCT-2022-04-20	Mass List Match: PFAS_NEG	Mass List Match: PFAS_NIST	Mass List Match: PFAS_suspectDB_Duke	MS2	Reference Ion	Area: BK_Method_1.raw (F1)	Area: PC_Monitor.raw (F8)	Peak Rating (Max.)	Peak Rating: BK_Method_1.raw (F1)	Peak Rating: PC_Monitor.raw (F8)
1	TRUE	Perfluorobutanesulfonic acid	C4 H F9 O3 S	No match	No results	No results	Full match	Not the top hit	-4.37	299.949	298.942	0.768	8.31578e+07	5	0	0				-0.0510425	-170	-0.0318829		0	0	Multiple matches found	No matches found	Multiple matches found	Multiple matches found	DDA for preferred ion	[M-H]-1	226879	8.31578e+07	8.6		8.6
3	TRUE	3,3,4,4,5,5,6,6,7,7,8,8,9,10,10,10-Hexadecafluoro-9-(trifluoromethyl)decan-1-ol	C11 H5 F19 O	No match	No results	No results	Full match	Full match	-2.28	514.003	512.995	15.403	1.01753e+08	6	0	0				0.00252856	5	0.035361		0.5	0	Multiple matches found	No matches found	Multiple matches found	Multiple matches found	DDA for preferred ion	[M-H]-1	7.86171e+06	1.01753e+08	5.3	2.8	5.3
3	TRUE	Nonafluorobutanesulfonyl chloride	C4 Cl F9 O2 S	No match	No results	No results	Full match	Not the top hit	-3.89	317.915	316.908	2.444	2.04724e+09	12	0	0				-0.0848559	-267	-0.0645488		0.12	0	Single match found	No matches found	Single match found	Multiple matches found	DDA for preferred ion	[M-H]-1	364372	2.04724e+09	9.5		9.5
3	TRUE	5-[(Difluoromethyl)thio]-1-(2,4-dimethylphenyl)-1H-tetrazole	C10 H10 F2 N4 S	Full match	Invalid mass	No results	Full match	No results	-4.08	256.058	255.051	0.668	9.63337e+07	1	1	0			65.3	0.0583783	228	0.0747343		0	0	No matches found	No matches found	No matches found	No matches found	DDA for preferred ion	[M-H]-1	1.65887e+06	9.63337e+07	5.9		5.9
3	TRUE	6-[(Difluoromethyl)sulfanyl]-N,N′-diethyl-1,3,5-triazine-2,4-diamine	C8 H13 F2 N5 S	Full match	No results	No results	Full match	No results	4.36	249.087	543.173	0.696	1.97536e+08	3	0	0				0.0870597	350	0.10297		0.12	0	No matches found	No matches found	No matches found	No matches found	DDA for other ion	[2M+FA-H]-1	162568	1.97536e+08	10		10
3	TRUE	6-Fluorohexane-1-sulfonyl fluoride	C6 H12 F2 O2 S	Full match	No results	No results	Full match	No results	1.66	186.053	185.046	0.514	2.13591e+08	1	0	0				0.0529157	284	0.0648		0	0	No matches found	No matches found	No matches found	No matches found	DDA for preferred ion	[M-H]-1	3.16145e+06	2.13591e+08	7.3		7.3
3	TRUE	7-(diethylamino)-4-(trifluoromethyl)coumarin	C14 H14 F3 N O2	Not the top hit	No results	No results	Full match	No match	0.82	285.098	629.21	0.704	1.19673e+08	38	0	0				0.097897	343	0.116108		0.12	0	No matches found	No matches found	No matches found	Single match found	DDA for other ion	[2M-H+HAc]-1	233211	1.19673e+08	9.1		9.1
3	TRUE	N-(2,4-Difluorophenyl)-5-(4-piperidinyl)-1,3,4-thiadiazole-2-carboxamide	C14 H14 F2 N4 O S	Full match	Invalid mass	No results	Full match	No results	-3.66	324.084	323.077	0.703	3.94674e+07	1	2	0			69.2	0.0844534	261	0.105155		0	0	No matches found	No matches found	No matches found	No matches found	DDA for preferred ion	[M-H]-1	566362	3.94674e+07	5.3		5.3
3	TRUE	(3-Fluoro-4-(trifluoromethoxy)phenyl)boronic acid	C7 H5 B F4 O3	No match	No results	No match	Full match	No match	2.88	224.027	223.02	1.702	8.89108e+07	34	0	4				0.0274335	122	0.0417435	29	0.12	0	Multiple matches found	No matches found	Single match found	Multiple matches found	DDA for preferred ion	[M-H]-1	1.60657e+06	8.89108e+07	6.4		6.4
3	TRUE	1-(9,10-Dihydro-6H-6,10-methanoazepino[4,5-g]quinoxalin-8(7H)-yl)-2,2,2-trifluoroethanone	C15 H12 F3 N3 O	Not the top hit	No results	No results	Full match	No match	-1.52	307.093	673.199	0.57	2.24646e+06	19	0	0				0.092779	302	0.112395		0	0	No matches found	No matches found	Single match found	No matches found	DDA for preferred ion	[2M-H+HAc]-1	56656.6	2.24646e+06	6.8		6.8
3	TRUE	2-Ethyl-2,2-difluoro-1-methyl-3-phenyl-1,3,2λ~5~-diazaphosphetidin-4-one	C10 H13 F2 N2 O P	Not the top hit	No results	No results	Full match	No match	3.19	246.074	245.067	0.653	7.42683e+08	1	0	0				0.0741406	301	0.0898589		0	0	No matches found	No matches found	No matches found	Multiple matches found	DDA for preferred ion	[M-H]-1	6.83124e+06	7.42683e+08	9.5		9.5
3	TRUE	2-methoxy-4-(1-methylpyrazol-4-yl)-6-(trifluoromethyl)pyrimidine	C10 H9 F3 N4 O	Not the top hit	Invalid mass	No results	Full match	No match	4.87	258.074	257.067	0.686	5.25583e+08	4	1	0			71.4	0.0741015	287	0.0905862		0	0	No matches found	No matches found	No matches found	Single match found	DDA for preferred ion	[M-H]-1	1.07166e+06	5.25583e+08	9.5		9.5
3	TRUE		C6 H Br F2 N P3	Full match	No results	No results	No results	No results	-4.4	296.846	295.839	3.023	4.33598e+07	0	0	0				-0.153978	-519	-0.135017		0.37	0	No matches found	No matches found	No matches found	No matches found	DDA for preferred ion	[M-H]-1	508549	4.33598e+07	5.9		5.9
KEYBOARD
Confidence Level	Checked	Name	Formula	Annot. Source: Predicted Compositions	Annot. Source: mzCloud Search	Annot. Source: mzVault Search	Annot. Source: ChemSpider Search	Annot. Source: MassList Search	Annot. DeltaMass [ppm]	Calc. MW	m/z	RT [min]	Area (Max.)	# ChemSpider Results	# mzCloud Results	# mzVault Results	mzCloud Best Match	mzCloud Best Match Confidence	mzCloud Best Sim. Match	Mass Defect: Standard MD	Mass Defect: Relative MD	Mass Defect: Kendrick MD [C F2]	mzVault Best Match	Class Coverage: PFAS General from FluoroMatch Suite	Class Coverage: PFAS Fine signature fragment_lib	Mass List Match: Chemical List PFASSTRUCT-2022-04-20	Mass List Match: PFAS_NEG	Mass List Match: PFAS_NIST	Mass List Match: PFAS_suspectDB_Duke	MS2	Reference Ion	Area: BK_Method_1.raw (F1)	Area: Keyboard.raw (F6)	Peak Rating (Max.)	Peak Rating: BK_Method_1.raw (F1)	Peak Rating: Keyboard.raw (F6)
3	TRUE		C4 H2 Cl2 F2 N P3 S	Full match	No results	No results	No results	No results	-1.2	296.846	295.839	3.003	1.26035e+08	0	0	0				-0.153765	-518	-0.134803		0.12	0	No matches found	No matches found	No matches found	No matches found	DDA for preferred ion	[M-H]-1	213424	1.26035e+08	9.5		9.5
3	TRUE	3,3,4,4,5,5,6,6,7,7,8,8,9,10,10,10-Hexadecafluoro-9-(trifluoromethyl)decan-1-ol	C11 H5 F19 O	No match	No results	No results	Full match	Full match	-2.38	514.002	512.995	15.543	8.00981e+07	7	0	0				0.00247589	5	0.0353084		0.37	0	Multiple matches found	No matches found	Multiple matches found	Multiple matches found	DDA for preferred ion	[M-H]-1	5.92977e+06	8.00981e+07	5	5	3.5
3	TRUE	1-Cyclohexyl-2,2-difluoro-2-(methylsulfanyl)ethanone	C9 H14 F2 O S	Full match	No results	No results	Full match	No results	1.76	208.074	207.066	1.069	6.48783e+07	2	0	0				0.0737082	354	0.0869991		0.12	0	No matches found	No matches found	No matches found	No matches found	DDA for preferred ion	[M-H]-1	251653	6.48783e+07	7		7
3	TRUE	2,3-Dibromo-3,3-difluoropropyl acetate	C5 H6 Br2 F2 O2	No match	No results	No results	Full match	No results	4.44	293.872	292.864	2.515	2.43707e+07	3	0	0				-0.128435	-437	-0.109664		0.12	0	No matches found	No matches found	No matches found	No matches found	DDA for preferred ion	[M-H]-1	233522	2.43707e+07	7		7
3	TRUE	S-(2-Methyl-2-propanyl) difluoroethanethioate	C6 H10 F2 O S	Full match	Invalid mass	No results	Full match	No results	2.06	168.042	167.035	0.677	1.23754e+07	2	2	0			81.5	0.0423874	252	0.0531213		0	0	No matches found	No matches found	No matches found	No matches found	DDA for preferred ion	[M-H]-1	389979	1.23754e+07	8.8		8.8
3	TRUE	4-[(2,2-Diethoxyethyl)sulfanyl]-1,2-difluorobenzene	C12 H16 F2 O2 S	Full match	Invalid mass	No results	Full match	No results	1.51	262.084	261.077	0.68	9.21594e+06	1	1	0			80.2	0.084303	322	0.101044		0	0	No matches found	No matches found	No matches found	No matches found	DDA for preferred ion	[M-H]-1	295693	9.21594e+06	6.6		6.6
3	TRUE	2,3,4,5,6-Pentafluorobenzhydrol	C13 H7 F5 O	Not the top hit	No results	No results	Full match	No match	-1.02	274.041	273.034	2.081	3.78741e+06	16	0	0				0.0414258	151	0.0589305		0	0	Single match found	No matches found	No matches found	Multiple matches found	DDA for preferred ion	[M-H]-1	90963.4	3.78741e+06	5.5		5.5
3	TRUE	2-Cyano-5-(difluoromethyl)-4-nitronicotinamide	C8 H4 F2 N4 O3	Not the top hit	No results	No results	Full match	No match	0.68	242.025	241.018	0.677	1.88363e+06	1	0	0				0.0253113	105	0.0407709		0.12	0	No matches found	No matches found	No matches found	Single match found	DDA for preferred ion	[M-H]-1	306657	1.88363e+06	7.9		7.9
